# Supplementary material for: Organic-Acid-Sensitive Visual Sensor Array Based on Fenton Reagent–Phenol/Aniline for the Rapid Species and Adulteration Assessment of Baijiu
Source: Foods. 2024 Jul 5;13(13):2139. doi: 10.3390/foods13132139 (PMC11241830; doi:10.3390/foods13132139)
Supplement: Supplementary file 1 [file foods-13-02139-s001.zip]

Archive with 1 entries (1 files):
- foods-3062098-supplementary.pdf
